# Supplementary material for: A Multiplex Serological Assay to Evaluate the Antibody Responses to a Set of Plasmodium falciparum Antigens and Their Protective Role Against Malaria in Children Aged 1.5 to 12 Years Living in a Highly Seasonal Malaria Transmission Area of Burkina Faso
Source: Vaccines (Basel). 2025 Oct 24;13(11):1091. doi: 10.3390/vaccines13111091 (PMC12656952; doi:10.3390/vaccines13111091)
Supplement: Supplementary file 1 [file vaccines-13-01091-s001.zip]

Archive with 1 entries (1 files):
- vaccines-3734952-supplementary.pdf
